# Supplementary material for: Poliovirus receptor–based chimeric antigen receptor T cells combined with NK-92 cells exert potent activity against glioblastoma
Source: J Natl Cancer Inst. 2023 Nov 7;116(3):389–400. doi: 10.1093/jnci/djad226 (PMC10919341; doi:10.1093/jnci/djad226)
Supplement: djad226_Supplementary_Data [file djad226_supplementary_data.zip]

Archive with 3 entries (2 files):
- djad226_Supplementary_Data/
- djad226_Supplementary_Data/Supplemental Materials 10.31.23.pdf
- djad226_Supplementary_Data/Supplementary Video 1.mp4
